# Supplementary material for: Effects of Homogeneous Doping on Electron–Phonon Coupling in SrTiO3
Source: Nanomaterials (Basel). 2025 Jan 17;15(2):137. doi: 10.3390/nano15020137 (PMC11767448; doi:10.3390/nano15020137)
Supplement: Supplementary file 1 [file nanomaterials-15-00137-s001.zip]

Archive with 1 entries (1 files):
- nanomaterials-3396509-supplementary.pdf
